# Supplementary material for: The effects of cervical transcutaneous spinal direct current stimulation on motor pathways supplying the upper limb in humans
Source: PLoS One. 2017 Feb 22;12(2):e0172333. doi: 10.1371/journal.pone.0172333 (PMC5321432; doi:10.1371/journal.pone.0172333)
Supplement: S1 dataset — (XLSX) [file pone.0172333.s001.xlsx]

## Sheet: Mmax
Mmax area (mV.s)	each value is the area of a single trace						Grey areas represent tsDCS or sham intervention
cervical tsDCS											Sham
Biceps	Participant number	Baseline 1	Baseline 2	Baseline 3		0 min	10 min	20 min	30 min		Biceps	Participant number	Baseline 1	Baseline 2	Baseline 3		0 min	10 min	20 min	30 min
	1	0.088096	0.087382	0.088349		0.086476	0.084696	0.084235	0.084688			1	0.092036	0.090625	0.090284		0.089843	0.088696	0.088109	0.086885
	2	0.128076	0.127362	0.126606		0.128296	0.124736	0.126576	0.124109			2	0.1372	0.14028	0.125057		0.123525	0.132347	0.126991	0.128428
	3	0.191892	0.19212	0.183482		0.185355	0.187979	0.188788	0.190815			3	0.15951	0.160497	0.156788		0.156012	0.153863	0.14968	0.146048
	4	0.10134	0.099746	0.096591		0.097568	0.096797	0.096836	0.100579			4	0.103908	0.102332	0.10163		0.102457	0.102248	0.101485	0.09936
	5	0.165742	0.166582	0.168921		0.162887	0.162909	0.161448	0.158627			5	0.127932	0.126328	0.131319		0.129869	0.128859	0.12584	0.127323
	6	0.146578	0.145075	0.145973		0.141428	0.141486	0.140945	0.142778			6	0.15145	0.149975	0.148772		0.14238	0.14171	0.141393	0.142525
	7	0.143759	0.138349	0.138984		0.148003	0.144995	0.13984	0.143695			7	0.173725	0.174523	0.173709		0.17	0.168612	0.172942	0.171378
	8	0.087725	0.087491	0.086744		0.086112	0.087695	0.08564	0.088116			8	0.075895	0.077315	0.075082		0.076897	0.078146	0.078105	0.074661
	9	0.135566	0.137097	0.139972		0.137477	0.139466	0.141965	0.140444			9	0.144819	0.147252	0.143449		0.144647	0.145152	0.144129	0.151787
	10	0.073913	0.074365	0.073032		0.071337	0.07088	0.071289	0.071646			10	0.05617	0.055562	0.050208		0.060258	0.0612	0.060517	0.061756
	11	0.061315	0.060501	0.059638		0.061086	0.056612	0.058164	0.058983			11	0.062964	0.059416	0.06086		0.057301	0.057748	0.059609	0.05753
	12	0.148511	0.150546	0.149686		0.150922	0.152731	0.149706	0.149264			12	0.122093	0.121246	0.118385		0.115682	0.122683	0.121222	0.12158
Flexor carpi radialis	Participant number	Baseline 1	Baseline 2	Baseline 3		0 min	10 min	20 min	30 min		Flexor carpi radialis	Participant number	Baseline 1	Baseline 2	Baseline 3		0 min	10 min	20 min	30 min
	1	0.059123	0.057507	0.058043		0.05455	0.052293	0.050053	0.049335			1	0.061741	0.057044	0.053104		0.050351	0.046558	0.043668	0.040871
	2	0.053969	0.03801	0.049341		0.036783	0.035391	0.034009	0.043047			2	0.087466	0.076967	0.089414		0.082722	0.077345	0.077911	0.074279
	3	0.07051	0.061107	0.061239		0.057262	0.051087	0.059161	0.05369			3	0.047434	0.048087	0.046995		0.049406	0.049857	0.046562	0.043394
	4	0.071064	0.069686	0.06714		0.06413	0.062672	0.062431	0.063288			4	0.075047	0.076274	0.071583		0.072297	0.074203	0.070364	0.068533
	5	0.069638	0.063208	0.064818		0.064963	0.063332	0.065773	0.063574			5	0.058869	0.059988	0.062053		0.063722	0.06149	0.062072	0.062678
	6	0.06129	0.054482	0.048668		0.044895	0.043432	0.044594	0.050956			6	0.033382	0.033661	0.033898		0.035141	0.036468	0.03777	0.036146
	7	0.081964	0.075186	0.084333		0.08419	0.078878	0.076667	0.073997			7	0.088188	0.08651	0.088167		0.087892	0.091492	0.089956	0.089115
	8	0.05807	0.059734	0.057739		0.062166	0.058662	0.057911	0.058983			8	0.051536	0.052772	0.050884		0.050983	0.050466	0.048776	0.047738
	9	0.070304	0.07206	0.075326		0.07301	0.076813	0.076732	0.074475			9	0.077518	0.074251	0.071982		0.073342	0.069055	0.070989	0.070885
	10	0.040239	0.040903	0.040837		0.036747	0.033248	0.032278	0.032847			10	0.047971	0.047616	0.046485		0.049988	0.049501	0.049054	0.047976
	11	0.050828	0.050204	0.050572		0.049642	0.048318	0.050529	0.050849			11	0.038241	0.036433	0.039345		0.040265	0.037263	0.036067	0.036955
	12	0.059531	0.05867	0.055208		0.050269	0.051648	0.053796	0.050857			12	0.078469	0.061397	0.061777		0.063261	0.055736	0.057885	0.062397
First dorsal interosseous	Participant number	Baseline 1	Baseline 2	Baseline 3		0 min	10 min	20 min	30 min		First dorsal interosseous	Participant number	Baseline 1	Baseline 2	Baseline 3		0 min	10 min	20 min	30 min
	1	0.061571	0.059863	0.059397		0.055186	0.052553	0.052061	0.052715			1	0.061769	0.060698	0.058522		0.057116	0.056337	0.05435	0.054957
	2	0.046144	0.044877	0.046488		0.043782	0.041958	0.043374	0.045447			2	0.045402	0.04705	0.045873		0.043206	0.044577	0.045422	0.044808
	3	0.064546	0.065127	0.064532		0.063668	0.06398	0.064222	0.064782			3	0.061944	0.062489	0.062803		0.061308	0.062297	0.060723	0.060826
	4	0.047841	0.046929	0.046858		0.047633	0.047378	0.04688	0.047468			4	0.037172	0.037529	0.037526		0.036436	0.035871	0.036304	0.036874
	5	0.068126	0.069067	0.069698		0.061105	0.061913	0.062792	0.062224			5	0.061499	0.061386	0.061428		0.058929	0.05958	0.06003	0.059603
	6	0.071685	0.071601	0.072756		0.074259	0.073314	0.073112	0.076663			6	0.067872	0.067655	0.071159		0.065245	0.066769	0.071682	0.074499
	7	0.069513	0.068552	0.068502		0.070328	0.074454	0.076689	0.078146			7	0.100163	0.100606	0.101467		0.101771	0.106292	0.10474	0.10658
	8	0.069811	0.070409	0.071263		0.065609	0.069809	0.071218	0.072746			8	0.064894	0.065953	0.066016		0.065229	0.069139	0.070869	0.071873
	9	0.088213	0.084898	0.087415		0.087932	0.089346	0.089651	0.09012			9	0.101587	0.102224	0.101717		0.09711	0.095884	0.096154	0.094837
	10	0.056982	0.057651	0.057664		0.061707	0.060817	0.061089	0.061971			10	0.056675	0.05674	0.05808		0.05892	0.058885	0.05746	0.058982
	11	0.073276	0.074579	0.075477		0.077282	0.07999	0.081827	0.083025			11	0.063659	0.062612	0.060062		0.062329	0.063728	0.062528	0.058524
	12	0.086621	0.084914	0.084524		0.087623	0.087059	0.084591	0.087479			12	0.099658	0.105004	0.103808		0.110106	0.109631	0.10853	0.111305

## Sheet: CMEPs
CMEP area (mV.s)	each value is the average area of 5 individual traces						Grey areas represent tsDCS or sham intervention
cervical tsDCS											Sham
Biceps	Participant number	Baseline 1	Baseline 2	Baseline 3		0 min	10 min	20 min	30 min		Biceps	Participant number	Baseline 1	Baseline 2	Baseline 3		0 min	10 min	20 min	30 min
	1	0.007467	0.0039092	0.0055304		0.0039408	0.005491	0.0076078	0.0069892			1	0.007954	0.0052248	0.0059776		0.0027392	0.0058522	0.0061988	0.0074474
	2	0.0140554	0.010818	0.0073734		0.0094906	0.0096418	0.0099942	0.007798			2	0.013292	0.0153838	0.0083444		0.005698	0.0083396	0.0038652	0.0051138
	3	0.0097454	0.0084832	0.0095662		0.0082716	0.0074072	0.0084362	0.009436			3	0.0098808	0.0094744	0.0103544		0.0085648	0.0091162	0.0090682	0.0084964
	4	0.0074964	0.0088092	0.0093582		0.0063644	0.0084612	0.0079732	0.0098854			4	0.0061304	0.0047534	0.0053562		0.005254	0.0080928	0.0047916	0.004919
	5	0.0054224	0.004885	0.0050494		0.0029942	0.0036534	0.0034846	0.003207			5	0.0051638	0.0052278	0.0049024		0.002657	0.0031008	0.0033616	0.0032174
	6	0.0037182	0.0073294	0.0066844		0.005722	0.0054014	0.0047102	0.0075808			6		0.0109822	0.0124938		0.0096918	0.0112436	0.0126872	0.0127518
	7	0.016262	0.0133192			0.0025786	0.0039248	0.004451	0.004349			7	0.011813	0.014061	0.0148282		0.0074276	0.009702	0.0094892	0.0198874
	8	0.0080754	0.0075964	0.007519		0.0037486	0.0079484	0.0077172	0.0102764			8	0.0094954	0.007364	0.0103982		0.0055004	0.0087014	0.017099	0.0103116
	9	0.0152298	0.0236308	0.0271824		0.0245328	0.0347856	0.0370422	0.0249916			9		0.0125152	0.0153406		0.0180184	0.0197968	0.0183256	0.0254158
	10	0.0119524	0.0170712	0.011437		0.0089065	0.011798	0.0132234	0.0149544			10	0.0111588	0.0082778	0.0100294		0.0040978	0.0078116	0.0087072	0.0064394
	11	0.0090052	0.0083992	0.0089688		0.0041098	0.0092568	0.0070784	0.0070778			11	0.0098218	0.00660333	0.0078108		0.0074158	0.0084464	0.005229	0.0043388
	12	0.013216	0.0142446	0.0170908		0.020293	0.0188598	0.029737	0.0215368			12	0.0088232	0.0082846	0.0138818		0.0248682	0.0282988	0.025576	0.0223944
Flexor carpi radialis	Participant number	Baseline 1	Baseline 2	Baseline 3		0 min	10 min	20 min	30 min		Flexor carpi radialis	Participant number	Baseline 1	Baseline 2	Baseline 3		0 min	10 min	20 min	30 min
	1	0.001891	0.0012532	0.0015662		0.0009694	0.0014736	0.0018602	0.0022536			1	0.0016616	0.0011206	0.0011934		0.0004988	0.0009644	0.0011372	0.0013008
	2	0.0021304	0.0019638	0.0013962		0.001337	0.0012732	0.001118	0.0013288			2	0.0023104	0.001627	0.0018316		0.0012776	0.0014854	0.0011644	0.0009184
	3	0.0013406	0.001261	0.0012792		0.001085	0.0011292	0.0012764	0.0012528			3	0.0010574	0.0007976	0.000952		0.0010716	0.0010114	0.0011212	0.001117
	4	0.0020714	0.0020376	0.0014238		0.001136	0.0014154	0.0012764	0.0011802			4	0.0009422	0.0010566	0.000915		0.0006902	0.0006378	0.0006236	0.0006148
	5	0.00071525	0.0006084	0.0007032		0.0004608	0.0005262	0.0004896	0.0005052			5	0.0006932	0.0006944	0.0006766		0.0005512	0.0005346	0.0005926	0.0005534
	6	0.0003688	0.000564	0.0004994		0.0005348	0.00048	0.0005462	0.0007056			6		0.0004696	0.0004758		0.0003642	0.0005142	0.000583	0.0004134
	7	0.010095	0.0093988			0.0019516	0.0017442	0.0047436	0.0025376			7	0.00236633	0.0027634	0.0042538		0.0021468	0.0030022	0.002394	0.0058402
	8	0.003129	0.0031444	0.003472		0.0012436	0.0028496	0.00306075	0.003641			8	0.0017832	0.0014136	0.0024966		0.00146575	0.0023812	0.0029562	0.0023774
	9	0.00312	0.0051348	0.005208		0.0040214	0.0049138	0.0062828	0.0047628			9		0.0013538	0.0018078		0.002671	0.0031792	0.0021334	0.0033076
	10	0.0012928	0.0014704	0.001105		0.001065	0.0014894	0.0016596	0.0016066			10	0.0006936	0.0006172	0.0005922		0.0006224	0.0010208	0.0007848	0.0005706
	11	0.0003564	0.0002996	0.000435		0.000216	0.0003788	0.000284	0.0004002			11	0.0003528	0.000340667	0.0003448		0.0004314	0.000521	0.0003608	0.0005566
	12	0.000532	0.0005534	0.0008314		0.0007578	0.0007865	0.001497	0.0009845			12	0.0002208	0.0003564	0.0005866		0.001088	0.0010862	0.0011676	0.0011594

## Sheet: MEPs
MEP area (mV.s)	each value is the average area of 10 individual traces						Grey areas represent tsDCS or sham intervention
cervical tsDCS											Sham
Biceps	Participant number	Baseline 1	Baseline 2	Baseline 3		0 min	10 min	20 min	30 min		Biceps	Participant number	Baseline 1	Baseline 2	Baseline 3		0 min	10 min	20 min	30 min
	1	0.0036433	0.0048537	0.0057946		0.0036297	0.0025113	0.0037032	0.00403233			1	0.005256	0.0028646	0.0042595		0.0034912	0.0015606	0.0043191	0.0028223
	2 - excluded based on large stimulus artifact											2 - excluded based on large stimulus artifact
	3	0.0012545	0.0023194	0.0016031		0.0014379	0.0009747	0.0015645	0.0014056			3	0.001127	0.0005259	0.0011373		0.0011712	0.0006106	0.0004154	0.0007018
	4	0.0007978	0.0007315	0.0008906		0.0010752	0.0010238	0.001243	0.0010007			4	0.0018773	0.0013172	0.0019843		0.0011774	0.00159333	0.0008993	0.0012002
	5	0.0024089	0.0019896	0.0017185		0.0008529	0.0020235	0.0010713	0.0007358			5	0.0008274	0.0002366	0.0004427		0.0003315	0.0009883	0.0006048	0.0003555
	6	0.0055971	0.0044685	0.0014102		0.0030687	0.0032004	0.0021614	0.0031098			6	0.0029567	0.0013191	0.0017418		0.0013269	0.0014396	0.0027591	0.0028286
	7	0.0002341	0.0002384	0.0002587		0.0002835	0.0002742	0.0003098	0.0002103			7	0.0003993	0.0002857	0.0003922		0.0002906	0.0002504	0.0002946	0.0002941
	8	0.0007178	0.0006857	0.0007145		0.000506	0.0007624	0.0007061	0.0007122			8	0.0007223	0.0005479	0.0008094		0.0008514	0.0007279	0.0005346	0.0008143
	9	0.0004983	0.0013651	0.0005369		0.0003818	0.0004155	0.0003362	0.0005499			9	0.0012423	0.0010751	0.0011348		0.000622	0.0006272	0.0005289	0.0005338
	10	0.000710222	0.000856333	0.00105786		0.000922625	0.00105471	0.0008312	0.000872			10	0.0016679	0.0009767	0.0010471		0.0007506	0.0015492	0.0015161	0.0011806
	11	0.000525111	0.0004599	0.0003236		0.0005039	0.0002884	0.0002393	0.000195			11	0.0002223	0.000313778	0.0001699		0.0002345	0.0002656	0.0002502	0.0002169
	12	0.0008229	0.0008039	0.0006824		0.0007094	0.0008089	0.0005997	0.000731			12	0.0008508	0.0006403	0.0007543		0.0005942	0.000834	0.0007137	0.000738
Flexor carpi radialis	Participant number	Baseline 1	Baseline 2	Baseline 3		0 min	10 min	20 min	30 min		Flexor carpi radialis	Participant number	Baseline 1	Baseline 2	Baseline 3		0 min	10 min	20 min	30 min
	1	0.0049385	0.0054714	0.0095509		0.0048003	0.0045653	0.0024646	0.00424322			1	0.0092847	0.007372	0.00805		0.0064208	0.0048507	0.0054775	0.0048443
	2 - excluded based on large stimulus artifact											2 - excluded based on large stimulus artifact
	3	0.0015993	0.0016131	0.0014883		0.0015964	0.0010396	0.0015026	0.0018081			3	0.0011499	0.0015406	0.001005		0.0013651	0.0011552	0.0008609	0.0015437
	4	0.0009016	0.000847	0.0010682		0.0012478	0.00127567	0.0017597	0.0012521			4	0.0019929	0.0017067	0.0023002		0.0019279	0.00210967	0.0016502	0.0022501
	5	0.0009808	0.0010854	0.0010525		0.0010081	0.0008818	0.0008162	0.0007017			5	0.0010568	0.0007903	0.0009553		0.000962	0.0010362	0.0008657	0.0007564
	6	0.0067854	0.007173	0.0049836		0.0055242	0.0059383	0.0043468	0.0056909			6	0.0078265	0.0085964	0.0071722		0.0075619	0.0090045	0.0081259	0.009743
	7	0.0012238	0.0019868	0.0009471		0.0008643	0.0011093	0.0034936	0.0016295			7	0.00566122	0.0046118	0.0056789		0.0032492	0.0021472	0.0028474	0.0025875
	8	0.0023448	0.0029278	0.0032955		0.001478	0.0036795	0.004387	0.003981			8	0.0049603	0.0026934	0.0035141		0.004079	0.0028651	0.0030201	0.0033792
	9	0.0060184	0.0063002	0.0038943		0.0049135	0.0039702	0.002246	0.0039337			9	0.0029093	0.0049361	0.0054448		0.002601	0.0040424	0.0029134	0.0034788
	10	0.0016524	0.001811	0.0025475		0.0017893	0.00208044	0.0014435	0.00156844			10	0.0014632	0.0010329	0.0010821		0.0012702	0.0013901	0.0020469	0.0014969
	11	0.00265144	0.0033321	0.0025157		0.0027492	0.0025791	0.0026919	0.0008616			11	0.0023566	0.0031056	0.0020872		0.0032381	0.0036141	0.0032548	0.0027346
	12	0.0034861	0.0033354	0.0029001		0.0039948	0.0040747	0.0028532	0.0032833			12	0.005362	0.003544	0.0028524		0.0026159	0.0034539	0.0023436	0.0039333
First dorsal interosseous	Participant number	Baseline 1	Baseline 2	Baseline 3		0 min	10 min	20 min	30 min		First dorsal interosseous	Participant number	Baseline 1	Baseline 2	Baseline 3		0 min	10 min	20 min	30 min
	1	0.0090518	0.0069426	0.0122025		0.0064794	0.0043845	0.0025414	0.00520022			1	0.0095958	0.0108071	0.0094187		0.0091197	0.0088451	0.0102071	0.0082032
	2 - excluded based on large stimulus artifact											2 - excluded based on large stimulus artifact
	3	0.0029015	0.0055736	0.0042739		0.0059237	0.0028471	0.0044649	0.0043385			3	0.0033703	0.0048952	0.0031255		0.0034555	0.0033139	0.0026733	0.0025945
	4	0.0085823	0.0081024	0.006301		0.00699778	0.0052511	0.0078332	0.0058785			4	0.0082686	0.0090213	0.0075644		0.0110065	0.00511867	0.0043371	0.0055649
	5	0.0022703	0.0025275	0.0014584		0.0018971	0.0011338	0.0021908	0.0023868			5	0.0039704	0.0018604	0.0031793		0.0017788	0.0041002	0.0057749	0.0038522
	6	0.0398682	0.0416402	0.0352111		0.0397971	0.0379509	0.0325928	0.0412119			6	0.0398881	0.0361283	0.0386569		0.031774	0.0354095	0.03819	0.0364175
	7	0.0065592	0.0087838	0.0058153		0.0057408	0.00794	0.0109929	0.012363			7	0.0160734	0.0157271	0.0187874		0.0157223	0.0144601	0.0196303	0.0170675
	8	0.0034624	0.0045712	0.0082592		0.0019218	0.0068144	0.0023158	0.0043433			8	0.0053064	0.0042241	0.0098864		0.0229369	0.0182144	0.0094533	0.008482
	9	0.0028145	0.0084463	0.0095968		0.0064786	0.0066216	0.0029321	0.001327			9	0.009928	0.0085823	0.0074793		0.0051965	0.0074147	0.0032884	0.0044894
	10	0.007759	0.0068302	0.0092705		0.0085882	0.00982167	0.0093451	0.0093631			10	0.0065982	0.0041211	0.0096943		0.0058746	0.0074835	0.0067096	0.0081357
	11	0.00499544	0.0026423	0.0030682		0.0030425	0.0028372	0.0009456	0.0006343			11	0.0033365	0.0025508	0.0022347		0.0022141	0.0035896	0.003119	0.0012681
	12	0.0301219	0.0284789	0.021073		0.0369579	0.0382951	0.0193225	0.0262124			12	0.0348191	0.0299178	0.0329596		0.0290724	0.0478103	0.0439953	0.0381459
