# Supplementary material for: The effects of cervical transcutaneous spinal direct current stimulation on motor pathways supplying the upper limb in humans
Source: PLoS One. 2017 Feb 22;12(2):e0172333. doi: 10.1371/journal.pone.0172333 (PMC5321432; doi:10.1371/journal.pone.0172333)
Supplement: S2 dataset — (XLSX) [file pone.0172333.s002.xlsx]

## Sheet: PAD
PAD (H1Hz/H0.1Hz x 100%)			Each value is the average PAD measured for 20 H-reflex pairs.					Grey areas represent tsDCS or sham intervention
cervical tsDCS						Sham
Participant number	Baseline		Time 0 (0-20 min)	Time 20 (20-40 min)		Participant number	Baseline		Time 0 (0-20 min)	Time 20 (20-40 min)
1	38.021		30.4686	38.5303		1	38.8417		41.0475	32.5912
2	74.696		84.7282	73.3883		2	55.2465		57.1714	73.9894
3	52.078		50.7594	58.9358		3	47.1146		38.1569	32.9659
4	31.9828		28.7168	32.294		4	26.4545		25.888	30.791
5	31.1453		20.5453	23.9827		5	42.5473		32.7127	44.5719
6	46.3019		48.6559	47.1721		6	42.8163		44.9141	54.2493
7	38.0114		34.269	30.548		7	49.9614		50.5902	37.1269
8	32.7167		19.9368	16.5674		8	24.664		19.1777	26.3282
9	74.9464		48.9582	56.5676		9	65.6009		74.6323	62.5478
10	51.8886		46.4816	49.3204		10	42.4757		41.5727	43.7766
11	22.0521		41.6321	40.7184		11	55.4755		41.5107	59.919
12	31.6688		45.7126	31.3206		12	38.484		54.7117	54.9451

## Sheet: Recruitment curve
H reflex recruitment curve parameters								Grey areas represent tsDCS or sham intervention
Values are measured from three parameter sigmoidal fuctions fitted to H-reflex recruitment curves
Hmax (% Mmax)
cervical tsDCS							Sham
Participant number	Baseline 1	Baseline 2		Time 0 (0-20 min)	Time 20 (20-40 min)		Participant number	Baseline 1	Baseline 2		Time 0 (0-20 min)	Time 20 (20-40 min)
1	24.4975	22.5518		21.6108	24.131		1	34.1767	33.4627		29.129	25.7195
2	33.5156	33.2548		27.8496	25.4063		2	30.9118	31.044		31.5422	31.4457
3	38.0153	34.5575		35.3888	35.4837		3	12.451	13.231		10.3677	13.6391
4	35.102	43.0472		38.3463	44.8018		4	42.2264	40.4618		36.1926	37.68
5	9.9571	15.1231		4.6446	6.128		5	9.0485	8.4295		5.1092	4.5845
6	9.7107	10.9092		9.1649	7.6971		6	18.3877	19.4537		9.2929	10.5956
7	35.0591	37.3844		34.5586	28.6235		7	32.4682	30.2551		30.0717	29.6144
8	39.8112	35.6972		30.6146	25.2469		8	25.1739	21.378		22.3999	20.5472
9	53.2449	51.7305		48.5841	48.3331		9	58.3257	55.6724		52.5717	55.9269
10	42.7246	42.365		34.5678	35.3723		10	29.5912	30.1041		30.3766	33.257
11	10.2153	5.4543		3.7626	3.3617		11	3.0261	2.7742		2.4427	1.0716
12	24.9899	20.5996		18.4257	21.387		12	17.764	14.7228		13.2327	10.7342
Slope
cervical tsDCS							Sham
Participant number	Baseline 1	Baseline 2		Time 0 (0-20 min)	Time 20 (20-40 min)		Participant number	Baseline 1	Baseline 2		Time 0 (0-20 min)	Time 20 (20-40 min)
1	26.5252	25.7732		26.1097	12.1655		1	22.9885	21.7865		21.0526	21.0084
2	22.8833	26.455		15.8983	23.753		2	38.1679	22.8311		21.0526	25.5754
3	22.5734	16.7785		13.4409	11.325		3	29.4985	13.2979		13.7174	32.2581
4	26.5252	30.7692		20.8333	15.949		4	35.5872	36.1011		24.1546	29.0698
5	47.8469	16.7224		17.3913	16.5017		5	18.2149	28.5714		27.248	26.0417
6	23.4742	27.027		15.8983	19.6078		6	29.7619	19.3798		33.0033	17.9211
7	19.2308	17.3913		14.0647	7.40192		7	18.2149	16.4204		14.7929	14.4928
8	20.202	33.4448		22.7273	28.8184		8	5.77034	5.58971		4.66636	5.03525
9	31.1526	29.8507		30.4878	41.6667		9	49.2611	47.3934		35.9712	37.4532
10	20.9644	19.7239		19.2308	19.5695		10	24.4499	19.3798		24.6305	23.2019
11	11.6279	30.03		4.7259	32.8947		11	75.188	29.4985		25.7069	25.974
12	18.6916	37.037		37.1747	30.03		12	26.3852	41.841		25.0627	31.9489
Sthresh (xMT)
cervical tsDCS							Sham
Participant number	Baseline 1	Baseline 2		Time 0 (0-20 min)	Time 20 (20-40 min)		Participant number	Baseline 1	Baseline 2		Time 0 (0-20 min)	Time 20 (20-40 min)
1	0.741095	0.698556		0.708128	0.605067		1	0.808617	0.72705		0.701539	0.677245
2	0.760728	0.7836		0.755795	0.774039		2	0.832856	0.764434		0.762939	0.775372
3	0.641561	0.592311		0.589934	0.550706		3	0.870584	0.746178		0.68675	0.828122
4	0.732495	0.747206		0.756367	0.668384		4	0.755661	0.718239		0.7301	0.754611
5	0.911861	0.860923		0.810095	0.890667		5	0.63735	0.673645		0.702139	0.666634
6	0.924467	0.952356		0.899395	0.914634		6	0.953867	0.918867		0.971983	0.9039
7	0.742489	0.736995		0.74705	0.621506		7	0.75825	0.677384		0.639856	0.594734
8	0.68015	0.720661		0.624345	0.667128		8	0.669129	0.59264		0.666207	0.734534
9	0.701284	0.634461		0.634922	0.629033		9	0.571728	0.544972		0.570845	0.554983
10	0.74125	0.710117		0.710089	0.704839		10	0.727472	0.685467		0.681256	0.681995
11	0.566278	0.54015		0.186757	0.658289		11	0.630139	0.607984		0.648161	0.666139
12	0.677873	0.7302		0.726495	0.67945		12	0.760306	0.779728		0.739817	0.798639
S50 (xMT)
cervical tsDCS							Sham
Participant number	Baseline 1	Baseline 2		Time 0 (0-20 min)	Time 20 (20-40 min)		Participant number	Baseline 1	Baseline 2		Time 0 (0-20 min)	Time 20 (20-40 min)
1	0.8521	0.8128		0.8209	0.8471		1	0.9367	0.8622		0.8414	0.8174
2	0.8894	0.8949		0.941	0.898		2	0.91	0.8934		0.9028	0.8905
3	0.772	0.7678		0.809	0.8107		3	0.9704	0.9676		0.9014	0.9194
4	0.8435	0.8429		0.8977	0.853		4	0.8384	0.7998		0.852	0.8559
5	0.9734	1.037		0.9794	1.0691		5	0.799	0.7767		0.8102	0.7797
6	1.0499	1.0613		1.0846	1.0648		6	1.0528	1.0708		1.0612	1.0682
7	0.8956	0.9063		0.9564	1.0193		7	0.9199	0.8567		0.8389	0.7979
8	0.8259	0.8087		0.7539	0.7693		8	1.1794	1.1194		1.2972	1.3193
9	0.7958	0.7331		0.7315	0.6997		9	0.6315	0.6071		0.6527	0.6336
10	0.8817	0.8594		0.8632	0.8553		10	0.8479	0.8374		0.8008	0.8089
11	0.8195	0.6382		0.8098	0.7478		11	0.6693	0.7078		0.7627	0.7795
12	0.8354	0.8097		0.8057	0.7775		12	0.8719	0.8501		0.8573	0.8908
S99 (xMT)
cervical tsDCS							Sham
Participant number	Baseline 1	Baseline 2		Time 0 (0-20 min)	Time 20 (20-40 min)		Participant number	Baseline 1	Baseline 2		Time 0 (0-20 min)	Time 20 (20-40 min)
1	1.02534	0.991091		0.996893	1.22482		1	1.13659	1.07312		1.05967	1.03613
2	1.09021	1.0686		1.23003	1.09145		2	1.03039	1.09467		1.12107	1.07017
3	0.975564	1.04167		1.15088	1.21645		3	1.12617	1.31315		1.23638	1.06185
4	1.01674	0.992241		1.11827	1.14111		4	0.967523	0.927085		1.04224	1.01397
5	1.06944	1.31179		1.24362	1.34756		5	1.05127	0.937529		0.978841	0.956153
6	1.24565	1.23132		1.37363	1.29915		6	1.2072	1.30791		1.20043	1.32461
7	1.13455	1.17052		1.28311	1.6401		7	1.17217	1.13654		1.14953	1.11496
8	1.05336	0.946094		0.956085	0.928751		8	1.97573	1.94147		2.28193	2.23189
9	0.943303	0.887037		0.88222	0.809983		9	0.724781	0.704057		0.780444	0.75629
10	1.10089	1.09237		1.10215	1.09011		10	1.03584	1.07451		0.987362	1.00695
11	1.21468	0.791217		1.78213	0.887492		11	0.730415	0.863575		0.94145	0.956412
12	1.08124	0.933768		0.929309	0.930517		12	1.04606	0.959923		1.04065	1.03463

## Sheet: MT
MT (mA; as calculated using x-intercept method)								Grey areas represent tsDCS or sham intervention
cervical tsDCS							Sham
Participant number	Control 1	Control 2		Time 0 (0-20 min)	Time 20 (20-40 min)		Participant number	Control 1	Control 2		Time 0 (0-20 min)	Time 20 (20-40 min)
1	4.66	4.64		4.7	4.77		1	5.8	5.74		5.59	5.76
2	2.41	2.22		2.07	2.09		2	2.29	2.57		3.41	3.3
3	8.48	8.63		9.16	9.05		3	2.66	2.5		2.44	2.47
4	3.33	3.04		2.91	2.78		4	4.18	4.26		3.96	3.83
5	2.85	2.74		2.7	2.6		5	4.01	4		3.65	3.68
6	2.29	2.21		1.98	1.92		6	2.72	2.67		2.48	2.53
7	3.92	3.88		3.83	3.96		7	2.9	2.8		2.48	2.49
8	5.79	5.64		5.91	5.88		8	3.04	3.03		3.04	3
9	2.88	2.88		2.98	3.09		9	4.12	4.35		4.42	4.52
10	4.81	4.9		5.13	5.29		10	6.5	6.6		7.05	6.78
11	2.85	3.02		2.47	2.45		11	2.98	2.89		2.78	2.71
12	6.02	5.92		6.04	6.17		12	5.73	5.68		5.12	5.04
